# Supplementary material for: Unfolding of Lignin Structure Using Size-Exclusion Fractionation
Source: Polymers (Basel). 2023 Sep 30;15(19):3956. doi: 10.3390/polym15193956 (PMC10574856; doi:10.3390/polym15193956)
Supplement: Supplementary file 1 [file polymers-15-03956-s001.zip]

Archive with 1 entries (1 files):
- polymers-2623485-supplementary.pdf
